# Supplementary material for: Evaluation of Biocontrol Efficacy of Bacillus velezensis HAB-2 Combined with Pseudomonas hunanensis and Enterobacter soli Against Cowpea Fusarium Wilt
Source: Microorganisms. 2025 Nov 12;13(11):2578. doi: 10.3390/microorganisms13112578 (PMC12654332; doi:10.3390/microorganisms13112578)
Supplement: Supplementary file 1 [file microorganisms-13-02578-s001.zip]

Archive with 1 entries (1 files):
- microorganisms-3897704-supplementary.pdf
